# Supplementary material for: Impact of a Whole-Food, High-Soluble Fiber Diet on the Gut–Muscle Axis in Aged Mice
Source: Nutrients. 2024 Apr 28;16(9):1323. doi: 10.3390/nu16091323 (PMC11085703; doi:10.3390/nu16091323)
Supplement: Supplementary file 1 [file nutrients-16-01323-s001.zip › Supplementary Tables.xlsx]

## Sheet: Supplementary Table S2
Diet Composition Analysis
	HSFD	5K52
Calories (kcal/1000g)	3013	3296
Soluble fiber (%)	6.93	2.29
Insoluble fiber (%)	15.2	12.1
Total fiber (%)	22.1	14.4
Protein (%)	14.44	19.56
Fat (%)	7.55	8.63
Carbohydrate (%)	61.72	57.34
Moisture (%)	7.9	8
Ash (%)	8.39	6.47

## Sheet: Supplementary Table S3
Baseline: 5K52 vs HSFD					Phyla
5K52 Baseline	Actinobacteria	Bacteroidetes	Firmicutes	Proteobacteria	Tenericutes	Verrucomicrobia	Firmicutes/Bacteroidetes
Sample2	2333	35483	45804	3534	560	23	1.29087
Sample10	4334	42323	25355	3545	1153	8180	0.599083
Sample13	1233	30293	35248	1346	2005	1385	1.16357
Sample25	3612	29820	44204	313	806	2261	1.48236
Sample30	1198	30619	41430	461	1418	1253	1.35308
Sample36	5752	40455	32799	2066	591	7971	0.810753
Sample39	6692	43812	36549	716	490	3971	0.834224
Sample4	2625	32310	52005	4214	412	17	1.60956
Sample48	1627	45636	28540	866	1651	13655	0.625383
HSFD Baseline	Actinobacteria	Bacteroidetes	Firmicutes	Proteobacteria	Tenericutes	Verrucomicrobia	Firmicutes/Bacteroidetes
Sample16	662	21265	63750	2897	1176	89	2.99788
Sample19	1993	31611	42186	3637	1250	429	1.33454
Sample22	1150	35517	42840	2603	1982	1275	1.20618
Sample28	1797	34591	38979	499	181	1399	1.12685
Sample33	1674	14810	50914	309	214	759	3.43781
Sample7	4351	48800	33697	2520	1862	2276	0.690512
Sample42	5550	30188	48087	598	964	1692	1.59292
Sample45	1530	23772	56975	360	810	11457	2.39673
Mann Whitney U	0.32	0.2	0.09	0.673	0.89	0.61	0.14
FDR	0.525145	0.373995	0.234178	0.828892	0.956508	0.790484	0.305912
Avg, 5K52	3267.33	36750.1	37992.7	1895.67	1009.56	4301.78	1.08543
Avg, HSFD	2338.38	30069.2	47178.5	1677.88	1054.88	2422	1.84793

## Sheet: Supplementary Table S4
Baseline: 5K52 vs HSFD-male mice					Phyla
	Actinobacteria	Bacteroidetes	Firmicutes	Proteobacteria	Tenericutes	Verrucomicrobia	F/B	SampleType
Sample25	3612	29820	44006	313	653	2261	1.47572	5K52-Baseline
Sample30	1198	30619	41430	461	1418	1253	1.35308	5K52-Baseline
Sample36	5752	40455	32778	2066	591	7971	0.810234	5K52-Baseline
Sample39	6692	43812	36512	716	490	3971	0.833379	5K52-Baseline
Sample48	1627	45636	28540	866	1651	13655	0.625383	5K52-Baseline
	Actinobacteria	Bacteroidetes	Firmicutes	Proteobacteria	Tenericutes	Verrucomicrobia	F/B
Sample28	1797	34591	38967	499	181	1399	1.12651	HSFD-Baseline
Sample33	1674	14810	50797	309	214	759	3.42991	HSFD-Baseline
Sample42	5550	30188	48087	598	954	1692	1.59292	HSFD-Baseline
Sample45	1530	23772	56975	360	810	11457	2.39673	HSFD-Baseline
Avg, 5K52-M-Baseline	3776.2	38068.4	36653.2	884.4	960.6	5822.2	1.01956
Avg HSFD-M-Baseline	2637.75	25840.2	48706.5	441.5	539.75	3826.75	2.13652
Mann Whitney p-value	0.7302	0.1111	0.06349	0.2857	0.4127	0.4127	0.06506
FDR	0.8519	0.25468	0.185637	0.483916	0.597886	0.597886	0.187819
Baseline vs WK6: 5K52-male mice
	Actinobacteria	Bacteroidetes	Firmicutes	Proteobacteria	Tenericutes	Verrucomicrobia	F/B	SampleType
Sample25	3612	29820	44006	313	653	2261	1.47572	5K52-Baseline
Sample30	1198	30619	41430	461	1418	1253	1.35308	5K52-Baseline
Sample36	5752	40455	32778	2066	591	7971	0.810234	5K52-Baseline
Sample39	6692	43812	36512	716	490	3971	0.833379	5K52-Baseline
Sample48	1627	45636	28540	866	1651	13655	0.625383	5K52-Baseline
	Actinobacteria	Bacteroidetes	Firmicutes	Proteobacteria	Tenericutes	Verrucomicrobia	F/B	SampleType
Sample24	4002	17729	44071	4139	135	2319	2.48581	5K52-Week_6
Sample29	4356	8875	56220	898	62	2249	6.33465	5K52-Week_6
Sample35	4563	23478	58312	2620	151	9655	2.48369	5K52-Week_6
Sample38	2934	23162	47859	8919	61	1438	2.06627	5K52-Week_6
Sample47	2582	25154	58109	585	956	18067	2.31013	5K52-Week_6
Avg, 5k52-M-Baseline	3776.2	38068.4	36653.2	884.4	960.6	5822.2	1.01956
Avg5K52-M-Wk6	3687.4	19679.6	52914.2	3432.2	273	6745.6	3.13611
Mann Whitney p-value	1	0.007937	0.007937	0.09524	0.05556	1	0.01167
FDR	1	0.0848722	0.0848722	0.242234	0.173656	1	0.111216
Baseline vs WK6: HSFD-male mice
	Actinobacteria	Bacteroidetes	Firmicutes	Proteobacteria	Tenericutes	Verrucomicrobia	F/B
Sample28	1797	34591	38967	499	181	1399	1.12651	HSFD-Baseline
Sample33	1674	14810	50797	309	214	759	3.42991	HSFD-Baseline
Sample42	5550	30188	48087	598	954	1692	1.59292	HSFD-Baseline
Sample45	1530	23772	56975	360	810	11457	2.39673	HSFD-Baseline
	Actinobacteria	Bacteroidetes	Firmicutes	Proteobacteria	Tenericutes	Verrucomicrobia	F/B
Sample27	494	46103	30685	5869	49	3907	0.665575	HSFD-Week_6
Sample32	830	46789	19522	7585	138	18595	0.417235	HSFD-Week_6
Sample41	541	40897	34024	5733	321	21939	0.831944	HSFD-Week_6
Sample44	828	30025	27282	12402	143	10745	0.908643	HSFD-Week_6
Avg HSFD-M-Baseline	2637.75	25840.2	48706.5	441.5	539.75	3826.75	2.13652
Avg HSFD-M-Wk6	673.25	40953.5	27878.2	7897.25	162.75	13796.5	0.705849
Mann Whitney p-value	0.02857	0.1143	0.02857	0.02857	0.1143	0.1143	0.02857
FDR	0.116277	0.25468	0.116277	0.116277	0.25468	0.25468	0.116277
Wk 6 5K52 vs HSFD-male mice
	Actinobacteria	Bacteroidetes	Firmicutes	Proteobacteria	Tenericutes	Verrucomicrobia	F/B	SampleType
Sample24	4002	17729	44071	4139	135	2319	2.48581	5K52-Week_6
Sample29	4356	8875	56220	898	62	2249	6.33465	5K52-Week_6
Sample35	4563	23478	58312	2620	151	9655	2.48369	5K52-Week_6
Sample38	2934	23162	47859	8919	61	1438	2.06627	5K52-Week_6
Sample47	2582	25154	58109	585	956	18067	2.31013	5K52-Week_6
	Actinobacteria	Bacteroidetes	Firmicutes	Proteobacteria	Tenericutes	Verrucomicrobia	F/B
Sample27	494	46103	30685	5869	49	3907	0.665575	HSFD-Week_6
Sample32	830	46789	19522	7585	138	18595	0.417235	HSFD-Week_6
Sample41	541	40897	34024	5733	321	21939	0.831944	HSFD-Week_6
Sample44	828	30025	27282	12402	143	10745	0.908643	HSFD-Week_6
Avg 5K52-M-Wk6	3687.4	19679.6	52914.2	3432.2	273	6745.6	3.13611
Avg HSFD-M-Wk6	673.25	40953.5	27878.2	7897.25	162.75	13796.5	0.705849
Mann Whitney p-value	0.01587	0.01587	0.01587	0.1111	1.0952	0.1111	0.01945
FDR	0.116277	0.116277	0.116277	0.25468	1	0.25468	0.116277

## Sheet: Supplementary Table S5
Baseline: 5K52 vs HSFD-female mice					Phyla
	Actinobacteria	Bacteroidetes	Firmicutes	Proteobacteria	Tenericutes	Verrucomicrobia	F/B	SampleType
Sample2	2333	35483	45795	3534	560	23	1.29062	5K52-Baseline
Sample4	2625	32310	51990	4214	412	17	1.6091	5K52-Baseline
Sample10	4334	42323	25340	3545	1153	8180	0.598729	5K52-Baseline
Sample13	1233	30293	35248	1346	2005	1385	1.16357	5K52-Baseline
	Actinobacteria	Bacteroidetes	Firmicutes	Proteobacteria	Tenericutes	Verrucomicrobia	F/B	SampleType
Sample16	662	21265	63651	2897	1176	89	2.99323	HSFD-Baseline
Sample19	1993	31611	42154	3637	1224	429	1.33352	HSFD-Baseline
Sample22	1150	35517	42834	2603	1982	1275	1.20601	HSFD-Baseline
Sample7	4351	48800	33697	2520	1862	2276	0.690512	HSFD-Baseline
Avg, 5k52-F-Baseline	2631.25	35102.2	39593.2	3159.75	1032.5	2401.25	1.1655
Avg HSFD-F-Baseline	2039	34298.2	45584	2914.25	1561	1017.25	1.55582
Mann Whitney p-value	0.4857	1.1143	0.8857	0.6857	0.3429	0.8857	0.6857
FDR	0.668154	1	0.953182	0.828892	0.53079	0.953182	0.828892
Baseline vs WK6: 5K52-female mice
	Actinobacteria	Bacteroidetes	Firmicutes	Proteobacteria	Tenericutes	Verrucomicrobia	F/B	SampleType
Sample2	2333	35483	45795	3534	560	23	1.29062	5K52-Baseline
Sample4	2625	32310	51990	4214	412	17	1.6091	5K52-Baseline
Sample10	4334	42323	25340	3545	1153	8180	0.598729	5K52-Baseline
Sample13	1233	30293	35248	1346	2005	1385	1.16357	5K52-Baseline
	Actinobacteria	Bacteroidetes	Firmicutes	Proteobacteria	Tenericutes	Verrucomicrobia	F/B	SampleType
Sample1	1886	37510	43479	513	171	1896	1.15913	5K52-Week_6
Sample3	4386	29558	43662	372	101	4444	1.47716	5K52-Week_6
Sample12	4205	35549	59791	707	175	4271	1.68193	5K52-Week_6
Sample9	3294	32313	35799	1089	155	6874	1.10788	5K52-Week_6
Avg 5K52-F-Baseline	2631.25	35102.2	39593.2	3159.75	1032.5	2401.25	1.1655
Avg 5K52-F-Wk6	3442.75	33732.5	45682.8	670.25	150.5	4371.25	1.35653
Mann Whitney p-value	0.4857	1.1143	0.6857	0.02857	0.02857	0.3429	0.7715
FDR	0.668154	1	0.828892	0.116277	0.116277	0.53079	0.889587
Baseline vs WK6: HSFD-female mice
	Actinobacteria	Bacteroidetes	Firmicutes	Proteobacteria	Tenericutes	Verrucomicrobia	F/B	SampleType
Sample16	662	21265	63651	2897	1176	89	2.99323	HSFD-Baseline
Sample19	1993	31611	42154	3637	1224	429	1.33352	HSFD-Baseline
Sample22	1150	35517	42834	2603	1982	1275	1.20601	HSFD-Baseline
Sample7	4351	48800	33697	2520	1862	2276	0.690512	HSFD-Baseline
Sample15	929	52096	54894	7096	722	2770	1.05371	HSFD-Week_6
Sample18	471	44681	28421	5561	49	9084	0.636087	HSFD-Week_6
Sample21	510	49101	19449	4031	55	25798	0.396102	HSFD-Week_6
Sample6	912	50327	34958	4282	216	14305	0.694617	HSFD-Week_6
Avg HSFD-F-Baseline	2039	34298.2	45584	2914.25	1561	1017.25	1.55582
Avg HSFD-F-Wk6	705.5	49051.2	34430.5	5242.5	260.5	12989.2	0.695129
Mann Whitney p-value	0.1143	0.05714	0.3429	0.02857	0.02857	0.02857	0.08143
FDR	0.25468	0.173656	0.53079	0.116277	0.116277	0.116277	0.214704
Wk 6 5K52 vs HSFD-female mice
	Actinobacteria	Bacteroidetes	Firmicutes	Proteobacteria	Tenericutes	Verrucomicrobia	F/B	SampleType
Sample1	1886	37510	43479	513	171	1896	1.15913	5K52-Week_6
Sample3	4386	29558	43662	372	101	4444	1.47716	5K52-Week_6
Sample12	4205	35549	59791	707	175	4271	1.68193	5K52-Week_6
Sample9	3294	32313	35799	1089	155	6874	1.10788	5K52-Week_6
Sample15	929	52096	54894	7096	722	2770	1.05371	HSFD-Week_6
Sample18	471	44681	28421	5561	49	9084	0.636087	HSFD-Week_6
Sample21	510	49101	19449	4031	55	25798	0.396102	HSFD-Week_6
Sample6	912	50327	34958	4282	216	14305	0.694617	HSFD-Week_6
Avg 5K52-F-Wk6	3442.75	33732.5	45682.8	670.25	150.5	4371.25	1.35653
Avg HSFD-F-Wk6	705.5	49051.2	34430.5	5242.5	260.5	12989.2	0.695129
Mann Whitney p-value	0.02857	0.02857	0.2	0.02857	1.1143	0.2	0.02857
FDR	0.116277	0.116277	0.373995	0.116277	1	0.373995	0.116277

## Sheet: Supplementary Table S6
Baseline: 5k52 vs HSFD-male mice					Phyla
	Actinobacteria	Bacteroidetes	Firmicutes	Proteobacteria	Tenericutes	Verrucomicrobia	F/B	SampleType
Sample15	3612	29820	44302	313	806	2261	1.48565	5K52-Baseline
Sample17	1198	30619	41445	461	1418	1253	1.35357	5K52-Baseline
Sample21	5752	40455	32799	2066	591	7971	0.810753	5K52-Baseline
Sample23	6692	43812	36549	716	490	3971	0.834224	5K52-Baseline
Sample29	1627	45636	28540	866	1651	13655	0.625383	5K52-Baseline
	Actinobacteria	Bacteroidetes	Firmicutes	Proteobacteria	Tenericutes	Verrucomicrobia	F/B	SampleType
Sample19	1674	14810	50914	309	214	759	3.43781	HSFD-Baseline
Sample25	5550	30188	48087	598	964	1692	1.59292	HSFD-Baseline
Sample27	1530	23772	57057	360	810	11457	2.40018	HSFD-Baseline
Avg 5K52-M-Baseline	3776.2	38068.4	36727	884.4	991.2	5822.2	1.02192
Avg HSFD-M-Baseline	2918	22923.3	52019.3	422.333	662.667	4636	2.47697
Mann Whitney U	0.7857	0.07143	0.03571	0.25	0.7857	0.5714	0.03577
FDR	0.895517	0.19601	0.126384	0.431769	0.895517	0.749548	0.126384
Baseline vs Wk 10: 5K52-male mice
	Actinobacteria	Bacteroidetes	Firmicutes	Proteobacteria	Tenericutes	Verrucomicrobia	F/B	SampleType
Sample15	3612	29820	44302	313	806	2261	1.48565	5K52-Baseline
Sample17	1198	30619	41445	461	1418	1253	1.35357	5K52-Baseline
Sample21	5752	40455	32799	2066	591	7971	0.810753	5K52-Baseline
Sample23	6692	43812	36549	716	490	3971	0.834224	5K52-Baseline
Sample29	1627	45636	28540	866	1651	13655	0.625383	5K52-Baseline
	Actinobacteria	Bacteroidetes	Firmicutes	Proteobacteria	Tenericutes	Verrucomicrobia	F/B
Sample16	3803	28435	49042	249	1009	307	1.72471	5K52-Week_10
Sample18	472	17985	69150	1210	468	210	3.84487	5K52-Week_10
Sample22	402	36551	51127	2742	1047	1066	1.39879	5K52-Week_10
Sample24	3511	21532	66793	440	179	77	3.10203	5K52-Week_10
Sample30	661	38068	43111	1081	2869	2197	1.13247	5K52-Week_10
Avg 5K52-M-Baseline	3776.2	38068.4	36727	884.4	991.2	5822.2	1.02192
Avg 5K52-M-Wk 10	1769.8	28514.2	55844.6	1144.4	1114.4	771.4	2.24057
Mann Whitney U	0.1508	0.09524	0.0158	0.8413	0.8413	0.01587	0.07403
FDR	0.32326	0.242234	0.116277	0.94162	0.94162	0.116277	0.198688
Baseline vs Wk 10: HSFD-male mice
	Actinobacteria	Bacteroidetes	Firmicutes	Proteobacteria	Tenericutes	Verrucomicrobia	F/B	SampleType
Sample19	1674	14810	50914	309	214	759	3.43781	HSFD-Baseline
Sample25	5550	30188	48087	598	964	1692	1.59292	HSFD-Baseline
Sample27	1530	23772	57057	360	810	11457	2.40018	HSFD-Baseline
	Actinobacteria	Bacteroidetes	Firmicutes	Proteobacteria	Tenericutes	Verrucomicrobia		SampleType
Sample20	308	44860	50883	3183	735	3417	1.13426	HSFD-Week_10
Sample26	386	36668	42521	3645	358	1503	1.15962	HSFD-Week_10
Sample28	1684	46390	31302	7608	559	15855	0.674757	HSFD-Week_10
Avg HSFD-M-Baseline	2918	22923.3	52019.3	422.333	662.667	4636	2.47697
Avg HSFD-M-Wk10	792.667	42639.3	41568.7	4812	550.667	6925	0.989547
Mann Whitney U	0.4	0.1	0.2	0.1	0.7	0.7	0.1
FDR	0.587747	0.245652	0.373995	0.245652	0.828892	0.828892	0.245652
Wk 10: 5K52 vs HSFD-male mice
	Actinobacteria	Bacteroidetes	Firmicutes	Proteobacteria	Tenericutes	Verrucomicrobia	F/B
Sample16	3803	28435	49042	249	1009	307	1.72471	5K52-Week_10
Sample18	472	17985	69150	1210	468	210	3.84487	5K52-Week_10
Sample22	402	36551	51127	2742	1047	1066	1.39879	5K52-Week_10
Sample24	3511	21532	66793	440	179	77	3.10203	5K52-Week_10
Sample30	661	38068	43111	1081	2869	2197	1.13247	5K52-Week_10
	Actinobacteria	Bacteroidetes	Firmicutes	Proteobacteria	Tenericutes	Verrucomicrobia
Sample20	308	44860	50883	3183	735	3417	1.13426	HSFD-Week_10
Sample26	386	36668	42521	3645	358	1503	1.15962	HSFD-Week_10
Sample28	1684	46390	31302	7608	559	15855	0.674757	HSFD-Week_10
Avg 5K52-M-Wk10	1769.8	28514.2	55844.6	1144.4	1114.4	771.4	2.24057
Avg HSFD-M-Wk10	792.667	42639.3	41568.7	4812	550.667	6925	0.989547
Mann Whitney U	0.25	0.07143	0.1429	0.03571	0.5714	0.07143	0.09902
FDR	0.431769	0.19601	0.308836	0.126384	0.749548	0.19601	0.245652

## Sheet: Supplementary Table S7
Baseline: 5K52 vs HSFD-female mice					Phyla
	Actinobacteria	Bacteroidetes	Firmicutes	Proteobacteria	Tenericutes	Verrucomicrobia	F/B	SampleType
Sample1	2625	32310	52021	4214	412	17	1.61006	5K52-Baseline
Sample5	4334	42323	25355	3545	1153	8180	0.599083	5K52-Baseline
Sample7	1233	30293	35248	1346	2005	1385	1.16357	5K52-Baseline
	Actinobacteria	Bacteroidetes	Firmicutes	Proteobacteria	Tenericutes	Verrucomicrobia	F/B	SampleType
Sample3	4351	48800	33697	2520	1862	2276	0.690512	HSFD-Baseline
Sample9	662	21265	63806	2897	1176	89	3.00052	HSFD-Baseline
Sample11	1993	31611	42232	3637	1250	429	1.33599	HSFD-Baseline
Sample13	1150	35517	42840	2603	1982	1275	1.20618	HSFD-Baseline
Avg 5K52-F-baseline	2730.67	34975.3	37541.3	3035	1190	3194	1.12424
Avg HSFD-F-baseline	2039	34298.2	45643.8	2914.25	1567.5	1017.25	1.5583
Mann Whitney U	0.6286	1.1429	0.6286	0.8571	0.6286	0.8571	0.7213
FDR	0.795556	1	0.795556	0.94162	0.795556	0.94162	0.847769
Baseline vs Wk 10: 5K52-female mice
	Actinobacteria	Bacteroidetes	Firmicutes	Proteobacteria	Tenericutes	Verrucomicrobia	F/B	SampleType
Sample1	2625	32310	52021	4214	412	17	1.61006	5K52-Baseline
Sample5	4334	42323	25355	3545	1153	8180	0.599083	5K52-Baseline
Sample7	1233	30293	35248	1346	2005	1385	1.16357	5K52-Baseline
	Actinobacteria	Bacteroidetes	Firmicutes	Proteobacteria	Tenericutes	Verrucomicrobia	F/B
Sample2	988	40273	49762	969	444	2479	1.23562	5K52-Week_10
Sample6	1979	52571	27749	873	574	3675	0.527839	5K52-Week_10
Sample8	536	14872	77633	1412	62	268	5.22008	5K52-Week_10
Avg 5K52-F-baseline	2730.67	34975.3	37541.3	3035	1190	3194	1.12424
Avg 5K52-F-Wk 10	1167.67	35905.3	51714.7	1084.67	360	2140.67	2.32784
Mann Whitney U	0.2	1	0.7	0.2	0.4	1	0.8248
FDR	0.373995	1	0.828892	0.373995	0.587747	1	0.928834
Baseline vs Wk 10: HSFD-female mice
	Actinobacteria	Bacteroidetes	Firmicutes	Proteobacteria	Tenericutes	Verrucomicrobia	F/B	SampleType
Sample3	4351	48800	33697	2520	1862	2276	0.690512	HSFD-Baseline
Sample9	662	21265	63806	2897	1176	89	3.00052	HSFD-Baseline
Sample11	1993	31611	42232	3637	1250	429	1.33599	HSFD-Baseline
Sample13	1150	35517	42840	2603	1982	1275	1.20618	HSFD-Baseline
	Actinobacteria	Bacteroidetes	Firmicutes	Proteobacteria	Tenericutes	Verrucomicrobia		SampleType
Sample4	188	43547	33227	2942	260	3450	0.763015	HSFD-Week_10
Sample10	155	50077	50797	1974	905	143	1.01438	HSFD-Week_10
Sample12	270	61112	23332	3600	446	4207	0.381791	HSFD-Week_10
Sample14	1174	67190	6380	12009	0	3712	0.0949546	HSFD-Week_10
Avg HSFD-F-baseline	2039	34298.2	45643.8	2914.25	1567.5	1017.25	1.5583
Avg HSFD-F-Wk 10	446.75	55481.5	28434	5131.25	402.75	2878	0.563534
Mann Whitney U	0.1143	0.05714	0.2	0.6857	0.02857	0.2	0.1143
FDR	0.25468	0.173656	0.373995	0.828892	0.116277	0.373995	0.25468
Wk 10: 5K52 vs HSFD-female mice
	Actinobacteria	Bacteroidetes	Firmicutes	Proteobacteria	Tenericutes	Verrucomicrobia	F/B
Sample2	988	40273	49762	969	444	2479	1.23562	5K52-Week_10
Sample6	1979	52571	27749	873	574	3675	0.527839	5K52-Week_10
Sample8	536	14872	77633	1412	62	268	5.22008	5K52-Week_10
	Actinobacteria	Bacteroidetes	Firmicutes	Proteobacteria	Tenericutes	Verrucomicrobia		SampleType
Sample4	188	43547	33227	2942	260	3450	0.763015	HSFD-Week_10
Sample10	155	50077	50797	1974	905	143	1.01438	HSFD-Week_10
Sample12	270	61112	23332	3600	446	4207	0.381791	HSFD-Week_10
Sample14	1174	67190	6380	12009	0	3712	0.0949546	HSFD-Week_10
Avg 5K52-F-Wk 10	1167.67	35905.3	51714.7	1084.67	360	2140.67	2.32784
Avg HSFD-F-Wk 10	446.75	55481.5	28434	5131.25	402.75	2878	0.563534
Mann Whitney U	0.2286	0.2286	0.4	0.05714	1.1429	0.6286	0.2286
FDR	0.410029	0.410029	0.587747	0.173656	1	0.795556	0.410029

## Sheet: Supplementary Table S8
Baseline: 5K52 vs HSFD-male mice					Genus
	Adlercreutzia	Aerococcus	Akkermansia	Allobaculum	Anaeroplasma	Anaerostipes	Bacteroides	Bifidobacterium	Blautia	Butyricicoccus	Clostridium	Coprobacillus	Coprococcus	Corynebacterium	Dehalobacterium	Desulfovibrio	Dorea	Enterococcus	Jeotgalicoccus	Lactobacillus	Not_Assigned	Oscillospira	rc4_4	Roseburia	Ruminococcus	Staphylococcus	Sutterella	Turicibacter	SampleType
Sample25	86	0	2261	3559	328	48	719	3402	23	0	58	14	378	0	50	0	217	63	0	8124	55213	2499	0	111	1024	26	313	2500	5K52-Baseline
Sample30	54	0	1253	1858	1024	40	382	830	20	23	179	0	901	0	39	0	239	47	0	2282	58831	2573	0	444	957	9	461	3933	5K52-Baseline
Sample36	72	0	7971	10177	76	69	818	3639	63	0	185	0	163	0	7	0	276	58	0	6051	52880	547	0	45	255	0	2066	4216	5K52-Baseline
Sample39	170	0	3971	4491	167	35	432	4721	22	0	202	0	576	0	35	0	156	14	0	9437	60779	2206	0	316	942	35	716	2807	5K52-Baseline
Sample48	93	0	13655	582	1194	51	1433	1026	49	14	42	0	438	0	3	0	261	62	0	3464	61359	1098	0	173	833	0	866	5279	5K52-Baseline
	Adlercreutzia	Aerococcus	Akkermansia	Allobaculum	Anaeroplasma	Anaerostipes	Bacteroides	Bifidobacterium	Blautia	Butyricicoccus	Clostridium	Coprobacillus	Coprococcus	Corynebacterium	Dehalobacterium	Desulfovibrio	Dorea	Enterococcus	Jeotgalicoccus	Lactobacillus	Not_Assigned	Oscillospira	rc4_4	Roseburia	Ruminococcus	Staphylococcus	Sutterella	Turicibacter
Sample28	105	0	1399	2836	123	5	211	1121	0	26	102	0	417	0	20	0	177	24	0	7893	56293	3204	0	246	960	10	499	1778	HSFD-Baseline
Sample33	128	0	759	1365	81	12	136	913	0	172	229	0	1073	0	50	0	375	13	0	2431	52414	4093	0	685	1909	14	309	1519	HSFD-Baseline
Sample42	210	0	1692	5756	794	37	401	3725	62	32	394	15	720	0	20	0	230	0	0	14031	47843	1450	0	322	1073	14	598	7660	HSFD-Baseline
Sample45	143	0	11457	1271	519	56	779	940	41	75	112	4	1174	0	87	0	454	26	0	6322	62598	3143	0	173	1276	23	360	3871	HSFD-Baseline
Avg 5K52-M-Baseline	95	0	5822.2	4133.4	557.8	48.6	756.8	2723.6	35.4	7.4	133.2	2.8	491.2	0	26.8	0	229.8	48.8	0	5871.6	57812.4	1784.6	0	217.8	802.2	14	884.4	3747
Avg HSFD-M-Baseline	146.5	0	3826.75	2807	379.25	27.5	381.75	1674.75	25.75	76.25	209.25	4.75	846	0	44.25	0	309	15.75	0	7669.25	54787	2972.5	0	356.5	1304.5	15.25	441.5	3707
Mann Whitney p-value	0.1111		0.4127	0.7302	0.7302	0.2857	0.1905	0.7302	0.5386	0.01794	0.4127	0.4669	0.1905		0.4587		0.5556	0.06349		0.7302	0.5556	0.1111		0.3252	0.03175	0.711	0.2857	0.5556
FDR	0.25468		0.597886	0.8519	0.8519	0.483916	0.373995	0.8519	0.728261	0.116277	0.597886	0.65261	0.373995		0.645608		0.741112	0.185637		0.8519	0.741112	0.25468		0.53079	0.120581	0.838153	0.483916	0.741112
Baseline vs WK6: 5K52-male mice
	Adlercreutzia	Aerococcus	Akkermansia	Allobaculum	Anaeroplasma	Anaerostipes	Bacteroides	Bifidobacterium	Blautia	Butyricicoccus	Clostridium	Coprobacillus	Coprococcus	Corynebacterium	Dehalobacterium	Desulfovibrio	Dorea	Enterococcus	Jeotgalicoccus	Lactobacillus	Not_Assigned	Oscillospira	rc4_4	Roseburia	Ruminococcus	Staphylococcus	Sutterella	Turicibacter	SampleType
Sample25	86	0	2261	3559	328	48	719	3402	23	0	58	14	378	0	50	0	217	63	0	8124	55213	2499	0	111	1024	26	313	2500	5K52-Baseline
Sample30	54	0	1253	1858	1024	40	382	830	20	23	179	0	901	0	39	0	239	47	0	2282	58831	2573	0	444	957	9	461	3933	5K52-Baseline
Sample36	72	0	7971	10177	76	69	818	3639	63	0	185	0	163	0	7	0	276	58	0	6051	52880	547	0	45	255	0	2066	4216	5K52-Baseline
Sample39	170	0	3971	4491	167	35	432	4721	22	0	202	0	576	0	35	0	156	14	0	9437	60779	2206	0	316	942	35	716	2807	5K52-Baseline
Sample48	93	0	13655	582	1194	51	1433	1026	49	14	42	0	438	0	3	0	261	62	0	3464	61359	1098	0	173	833	0	866	5279	5K52-Baseline
	Adlercreutzia	Aerococcus	Akkermansia	Allobaculum	Anaeroplasma	Anaerostipes	Bacteroides	Bifidobacterium	Blautia	Butyricicoccus	Clostridium	Coprobacillus	Coprococcus	Corynebacterium	Dehalobacterium	Desulfovibrio	Dorea	Enterococcus	Jeotgalicoccus	Lactobacillus	Not_Assigned	Oscillospira	rc4_4	Roseburia	Ruminococcus	Staphylococcus	Sutterella	Turicibacter	SampleType
Sample24	273	0	2319	9940	37	27	194	3067	0	27	56	0	306	0	41	4076	33	0	0	18058	26611	882	0	470	248	12	63	5674	5K52-Week_6
Sample29	165	0	2249	20136	5	20	206	3650	0	0	72	0	139	0	0	862	35	0	0	26029	10666	149	0	0	56	9	36	8176	5K52-Week_6
Sample35	338	0	9655	31184	30	27	232	3647	0	0	26	23	117	0	0	2479	29	0	0	14029	26979	320	0	34	87	34	141	9380	5K52-Week_6
Sample38	650	0	1438	6156	7	0	354	1744	0	0	76	0	68	0	0	8852	235	0	0	25861	26583	223	0	121	800	7	67	11167	5K52-Week_6
Sample47	359	0	18067	14364	312	149	430	1864	21	7	57	26	529	0	34	469	338	0	0	14601	42104	1503	0	277	1259	17	116	8570	5K52-Week_6
Avg 5K52-M-Baseline	95	0	5822.2	4133.4	557.8	48.6	756.8	2723.6	35.4	7.4	133.2	2.8	491.2	0	26.8	0	229.8	48.8	0	5871.6	57812.4	1784.6	0	217.8	802.2	14	884.4	3747
Avg 5K52-M-Wk6	357	0	6745.6	16356	78.2	44.6	283.2	2794.4	4.2	6.8	57.4	9.8	231.8	0	15	3347.6	134	0	0	19715.6	26588.6	615.4	0	180.4	490	15.8	84.6	8593.4
Mann Whitney p-value	0.01587		1	0.03175	0.03175	0.1425	0.01587	0.8413	0.01775	0.9063	0.2222	0.4407	0.09524		0.2045	0.007495	0.3095	0.007495		0.007937	0.007937	0.05556		0.6905	0.2222	0.7526	0.007937	0.007937
FDR	0.116277		1	0.120581	0.120581	0.308836	0.116277	0.94162	0.116277	0.972705	0.409697	0.627404	0.242234		0.380611	0.0848722	0.509792	0.0848722		0.0848722	0.0848722	0.173656		0.828892	0.409697	0.872416	0.0848722	0.0848722
Baseline vs WK6: HSFD-male mice
	Adlercreutzia	Aerococcus	Akkermansia	Allobaculum	Anaeroplasma	Anaerostipes	Bacteroides	Bifidobacterium	Blautia	Butyricicoccus	Clostridium	Coprobacillus	Coprococcus	Corynebacterium	Dehalobacterium	Desulfovibrio	Dorea	Enterococcus	Jeotgalicoccus	Lactobacillus	Not_Assigned	Oscillospira	rc4_4	Roseburia	Ruminococcus	Staphylococcus	Sutterella	Turicibacter
Sample28	105	0	1399	2836	123	5	211	1121	0	26	102	0	417	0	20	0	177	24	0	7893	56293	3204	0	246	960	10	499	1778	HSFD-Baseline
Sample33	128	0	759	1365	81	12	136	913	0	172	229	0	1073	0	50	0	375	13	0	2431	52414	4093	0	685	1909	14	309	1519	HSFD-Baseline
Sample42	210	0	1692	5756	794	37	401	3725	62	32	394	15	720	0	20	0	230	0	0	14031	47843	1450	0	322	1073	14	598	7660	HSFD-Baseline
Sample45	143	0	11457	1271	519	56	779	940	41	75	112	4	1174	0	87	0	454	26	0	6322	62598	3143	0	173	1276	23	360	3871	HSFD-Baseline
	Adlercreutzia	Aerococcus	Akkermansia	Allobaculum	Anaeroplasma	Anaerostipes	Bacteroides	Bifidobacterium	Blautia	Butyricicoccus	Clostridium	Coprobacillus	Coprococcus	Corynebacterium	Dehalobacterium	Desulfovibrio	Dorea	Enterococcus	Jeotgalicoccus	Lactobacillus	Not_Assigned	Oscillospira	rc4_4	Roseburia	Ruminococcus	Staphylococcus	Sutterella	Turicibacter
Sample27	389	0	3907	0	11	0	3349	0	0	0	142	41	166	54	29	4977	66	0	8	85	70031	615	0	1085	671	271	892	318	HSFD-Week_6
Sample32	528	0	18595	9	4	0	6684	0	0	0	63	281	326	55	11	2116	119	0	45	96	56886	258	0	250	1097	436	5469	131	HSFD-Week_6
Sample41	344	0	21939	0	11	19	779	0	0	18	321	172	503	18	29	4357	37	0	23	760	69577	415	0	982	1267	56	1376	452	HSFD-Week_6
Sample44	674	0	10745	0	5	12	174	0	0	7	129	356	766	23	0	11128	276	0	0	875	51341	234	0	1025	2371	93	1274	66	HSFD-Week_6
Avg HSFD-M-Baseline	146.5	0	3826.75	2807	379.25	27.5	381.75	1674.75	25.75	76.25	209.25	4.75	846	0	44.25	0	309	15.75	0	7669.25	54787	2972.5	0	356.5	1304.5	15.25	441.5	3707
Avg HSFD-M-Wk6	483.75	0	13796.5	2.25	7.75	7.75	2746.5	0	0	6.25	163.75	212.5	440.25	37.5	17.25	5644.5	124.5	0	19	454	61958.8	380.5	0	835.5	1351.5	214	2252.75	241.75
Mann Whitney p-value	0.02857		0.1143	0.02652	0.0294	0.2425	0.2454	0.02107	0.1859	0.0294	0.8857	0.0294	0.2	0.02107	0.3065	0.02107	0.1143	0.06892	0.06892	0.02857	0.3429	0.02857		0.1143	1.1143	0.0294	0.02857	0.02857
FDR	0.116277		0.25468	0.116277	0.116277	0.429122	0.431769	0.116277	0.373995	0.116277	0.953182	0.116277	0.373995	0.116277	0.509792	0.116277	0.25468	0.194699	0.194699	0.116277	0.53079	0.116277		0.25468	1	0.116277	0.116277	0.116277
Wk 6 5K52 vs HSFD-male mice
	Adlercreutzia	Aerococcus	Akkermansia	Allobaculum	Anaeroplasma	Anaerostipes	Bacteroides	Bifidobacterium	Blautia	Butyricicoccus	Clostridium	Coprobacillus	Coprococcus	Corynebacterium	Dehalobacterium	Desulfovibrio	Dorea	Enterococcus	Jeotgalicoccus	Lactobacillus	Not_Assigned	Oscillospira	rc4_4	Roseburia	Ruminococcus	Staphylococcus	Sutterella	Turicibacter	SampleType
Sample24	273	0	2319	9940	37	27	194	3067	0	27	56	0	306	0	41	4076	33	0	0	18058	26611	882	0	470	248	12	63	5674	5K52-Week_6
Sample29	165	0	2249	20136	5	20	206	3650	0	0	72	0	139	0	0	862	35	0	0	26029	10666	149	0	0	56	9	36	8176	5K52-Week_6
Sample35	338	0	9655	31184	30	27	232	3647	0	0	26	23	117	0	0	2479	29	0	0	14029	26979	320	0	34	87	34	141	9380	5K52-Week_6
Sample38	650	0	1438	6156	7	0	354	1744	0	0	76	0	68	0	0	8852	235	0	0	25861	26583	223	0	121	800	7	67	11167	5K52-Week_6
Sample47	359	0	18067	14364	312	149	430	1864	21	7	57	26	529	0	34	469	338	0	0	14601	42104	1503	0	277	1259	17	116	8570	5K52-Week_6
	Adlercreutzia	Aerococcus	Akkermansia	Allobaculum	Anaeroplasma	Anaerostipes	Bacteroides	Bifidobacterium	Blautia	Butyricicoccus	Clostridium	Coprobacillus	Coprococcus	Corynebacterium	Dehalobacterium	Desulfovibrio	Dorea	Enterococcus	Jeotgalicoccus	Lactobacillus	Not_Assigned	Oscillospira	rc4_4	Roseburia	Ruminococcus	Staphylococcus	Sutterella	Turicibacter
Sample27	389	0	3907	0	11	0	3349	0	0	0	142	41	166	54	29	4977	66	0	8	85	70031	615	0	1085	671	271	892	318	HSFD-Week_6
Sample32	528	0	18595	9	4	0	6684	0	0	0	63	281	326	55	11	2116	119	0	45	96	56886	258	0	250	1097	436	5469	131	HSFD-Week_6
Sample41	344	0	21939	0	11	19	779	0	0	18	321	172	503	18	29	4357	37	0	23	760	69577	415	0	982	1267	56	1376	452	HSFD-Week_6
Sample44	674	0	10745	0	5	12	174	0	0	7	129	356	766	23	0	11128	276	0	0	875	51341	234	0	1025	2371	93	1274	66	HSFD-Week_6
Avg 5K52-M-Wk6	357	0	6745.6	16356	78.2	44.6	283.2	2794.4	4.2	6.8	57.4	9.8	231.8	0	15	3347.6	134	0	0	19715.6	26588.6	615.4	0	180.4	490	15.8	84.6	8593.4
Avg HSFD-M-Wk6	483.75	0	13796.5	2.25	7.75	7.75	2746.5	0	0	6.25	163.75	212.5	440.25	37.5	17.25	5644.5	124.5	0	19	454	61958.8	380.5	0	835.5	1351.5	214	2252.75	241.75
Mann Whitney p-value	0.41		0.1111	0.01794	0.22	0.1039	0.2857	0.01508	0.5023	1	0.06	0.01794	0.1905	0.02107	1	0.2857	0.5556		0.06892	0.01587	0.01587	1.0952		0.06349	0.1111	0.01587	0.01587	0.01587
FDR	0.6		0.25468	0.116277	0.41	0.254442	0.483916	0.116277	0.688595	1	0.19	0.116277	0.373995	0.116277	1	0.483916	0.741112		0.194699	0.116277	0.116277	1		0.185637	0.25468	0.116277	0.116277	0.116277

## Sheet: Supplementary Table S9
Baseline: 5K52 vs HSFD-female mice					Genus
	Adlercreutzia	Aerococcus	Akkermansia	Allobaculum	Anaeroplasma	Anaerostipes	Bacteroides	Bifidobacterium	Blautia	Butyricicoccus	Clostridium	Coprobacillus	Coprococcus	Corynebacterium	Dehalobacterium	Desulfovibrio	Dorea	Enterococcus	Jeotgalicoccus	Lactobacillus	Not_Assigned	Oscillospira	rc4_4	Roseburia	Ruminococcus	Staphylococcus	Sutterella	Turicibacter	SampleType
Sample2	176	0	23	11201	248	33	808	581	0	56	17	0	451	0	80	2334	106	0	0	9054	57267	2115	0	182	741	10	1200	1050	5K52-Baseline
Sample4	237	0	17	7779	294	15	911	524	0	71	8	0	737	0	65	3544	419	0	0	6141	64679	2178	0	1116	1290	0	670	873	5K52-Baseline
Sample10	46	0	8180	3031	352	34	819	1904	14	0	64	34	276	0	24	462	192	3	0	2511	52213	651	87	276	438	7	3083	10174	5K52-Baseline
Sample13	66	0	1385	355	1079	49	762	578	0	41	26	26	916	0	58	470	257	0	0	1195	46728	1769	39	1016	595	0	876	13224	5K52-Baseline
	Adlercreutzia	Aerococcus	Akkermansia	Allobaculum	Anaeroplasma	Anaerostipes	Bacteroides	Bifidobacterium	Blautia	Butyricicoccus	Clostridium	Coprobacillus	Coprococcus	Corynebacterium	Dehalobacterium	Desulfovibrio	Dorea	Enterococcus	Jeotgalicoccus	Lactobacillus	Not_Assigned	Oscillospira	rc4_4	Roseburia	Ruminococcus	Staphylococcus	Sutterella	Turicibacter	SampleType
Sample16	189	0	89	175	549	28	224	105	0	190	111	11	2146	0	42	2657	531	9	0	1069	65504	5332	3	2885	2369	0	240	5282	HSFD-Baseline
Sample19	75	0	429	1688	482	36	373	538	0	167	113	14	1294	0	82	2290	282	22	0	514	62001	2821	41	1082	1349	7	1347	4001	HSFD-Baseline
Sample22	112	0	1275	171	685	22	695	119	15	110	50	32	1571	0	59	1155	409	7	0	707	67243	2558	57	243	740	0	1448	5878	HSFD-Baseline
Sample7	114	0	2276	2447	337	244	909	2587	0	6	105	36	371	0	31	146	77	18	0	3969	62707	1367	58	396	430	29	2374	12472	HSFD-Baseline
Avg 5K52-F-Baseline	131.25	0	2401.25	5591.5	493.25	32.75	825	896.75	3.5	42	28.75	15	595	0	56.75	1702.5	243.5	0.75	0	4725.25	55221.8	1678.25	31.5	647.5	766	4.25	1457.25	6330.25
Avg HSFD-F-Baseline	122.5	0	1017.25	1120.25	513.25	82.5	550.25	837.25	3.75	118.25	94.75	23.25	1345.5	0	53.5	1562	324.75	14	0	1564.75	64363.8	3019.5	39.75	1151.5	1222	9	1352.25	6908.25
Mann Whitney p-value	0.8857		0.8857	0.1143	0.449	0.8857	0.2	0.4857	1	0.2	0.05714	0.4678	0.2		1.1143	0.8857	0.6857	0.02652		0.1143	0.1143	0.2	0.4678	0.6857	0.6857	1	0.8857	0.8857
FDR	0.953182		0.953182	0.25468	0.668154	0.953182	0.373995	0.668154	1	0.373995	0.173656	0.65261	0.373995		1	0.953182	0.828892	0.116277		0.25468	0.25468	0.373995	0.65261	0.828892	0.828892	1	0.953182	0.953182
Baseline vs WK6: 5K52-female mice
	Adlercreutzia	Aerococcus	Akkermansia	Allobaculum	Anaeroplasma	Anaerostipes	Bacteroides	Bifidobacterium	Blautia	Butyricicoccus	Clostridium	Coprobacillus	Coprococcus	Corynebacterium	Dehalobacterium	Desulfovibrio	Dorea	Enterococcus	Jeotgalicoccus	Lactobacillus	Not_Assigned	Oscillospira	rc4_4	Roseburia	Ruminococcus	Staphylococcus	Sutterella	Turicibacter	SampleType
Sample2	176	0	23	11201	248	33	808	581	0	56	17	0	451	0	80	2334	106	0	0	9054	57267	2115	0	182	741	10	1200	1050	5K52-Baseline
Sample4	237	0	17	7779	294	15	911	524	0	71	8	0	737	0	65	3544	419	0	0	6141	64679	2178	0	1116	1290	0	670	873	5K52-Baseline
Sample10	46	0	8180	3031	352	34	819	1904	14	0	64	34	276	0	24	462	192	3	0	2511	52213	651	87	276	438	7	3083	10174	5K52-Baseline
Sample13	66	0	1385	355	1079	49	762	578	0	41	26	26	916	0	58	470	257	0	0	1195	46728	1769	39	1016	595	0	876	13224	5K52-Baseline
	Adlercreutzia	Aerococcus	Akkermansia	Allobaculum	Anaeroplasma	Anaerostipes	Bacteroides	Bifidobacterium	Blautia	Butyricicoccus	Clostridium	Coprobacillus	Coprococcus	Corynebacterium	Dehalobacterium	Desulfovibrio	Dorea	Enterococcus	Jeotgalicoccus	Lactobacillus	Not_Assigned	Oscillospira	rc4_4	Roseburia	Ruminococcus	Staphylococcus	Sutterella	Turicibacter	SampleType
Sample1	136	0	1896	13138	77	91	490	1343	0	29	576	0	509	0	52	193	214	0	0	7871	51590	1104	0	40	283	0	320	5503	5K52-Week_6
Sample3	73	0	4444	26652	19	28	826	3871	0	0	309	0	273	0	8	154	110	0	0	7160	33632	236	0	41	60	0	218	4425	5K52-Week_6
Sample12	250	0	4271	10091	70	34	182	3100	0	0	176	27	182	0	38	700	14	11	0	14886	41250	423	0	16	74	0	7	28896	5K52-Week_6
Sample9	193	0	6874	2444	29	7	476	2197	0	0	107	35	74	0	0	1080	7	0	0	9275	35983	272	5	65	45	0	9	20347	5K52-Week_6
Avg 5K52-F-Baseline	131.25	0	2401.25	5591.5	493.25	32.75	825	896.75	3.5	42	28.75	15	595	0	56.75	1702.5	243.5	0.75	0	4725.25	55221.8	1678.25	31.5	647.5	766	4.25	1457.25	6330.25
Avg 5K52-Wk6	163	0	4371.25	13081.2	48.75	40	493.5	2627.75	0	7.25	292	15.5	259.5	0	24.5	531.75	86.25	2.75	0	9798	40613.8	508.75	1.25	40.5	115.5	0	138.5	14792.8
Mann Whitney p-value	0.4857		0.3429	0.3429	0.02857	1	0.2	0.05714	0.4533	0.1241	0.02857	0.8778	0.1143		0.1143	0.3429	0.2	1		0.1143	0.05714	0.05714	0.4084	0.02857	0.02857	0.1859	0.02857	0.3429
FDR	0.668154		0.53079	0.53079	0.116277	1	0.373995	0.173656	0.639145	0.274199	0.116277	0.953182	0.25468		0.25468	0.53079	0.373995	1		0.25468	0.173656	0.173656	0.597482	0.116277	0.116277	0.373995	0.116277	0.53079
Baseline vs WK6: HSFD-female mice
	Adlercreutzia	Aerococcus	Akkermansia	Allobaculum	Anaeroplasma	Anaerostipes	Bacteroides	Bifidobacterium	Blautia	Butyricicoccus	Clostridium	Coprobacillus	Coprococcus	Corynebacterium	Dehalobacterium	Desulfovibrio	Dorea	Enterococcus	Jeotgalicoccus	Lactobacillus	Not_Assigned	Oscillospira	rc4_4	Roseburia	Ruminococcus	Staphylococcus	Sutterella	Turicibacter	SampleType
Sample16	189	0	89	175	549	28	224	105	0	190	111	11	2146	0	42	2657	531	9	0	1069	65504	5332	3	2885	2369	0	240	5282	HSFD-Baseline
Sample19	75	0	429	1688	482	36	373	538	0	167	113	14	1294	0	82	2290	282	22	0	514	62001	2821	41	1082	1349	7	1347	4001	HSFD-Baseline
Sample22	112	0	1275	171	685	22	695	119	15	110	50	32	1571	0	59	1155	409	7	0	707	67243	2558	57	243	740	0	1448	5878	HSFD-Baseline
Sample7	114	0	2276	2447	337	244	909	2587	0	6	105	36	371	0	31	146	77	18	0	3969	62707	1367	58	396	430	29	2374	12472	HSFD-Baseline
	Adlercreutzia	Aerococcus	Akkermansia	Allobaculum	Anaeroplasma	Anaerostipes	Bacteroides	Bifidobacterium	Blautia	Butyricicoccus	Clostridium	Coprobacillus	Coprococcus	Corynebacterium	Dehalobacterium	Desulfovibrio	Dorea	Enterococcus	Jeotgalicoccus	Lactobacillus	Not_Assigned	Oscillospira	rc4_4	Roseburia	Ruminococcus	Staphylococcus	Sutterella	Turicibacter	SampleType
Sample15	710	9	2770	994	347	25	208	0	0	18	53	297	1381	3	87	6954	504	0	0	150	91272	6997	85	1378	2860	14	142	1249	HSFD-Week_6
Sample18	334	8	9084	1094	16	0	143	0	0	11	13	158	406	16	23	5506	685	0	6	991	66452	534	36	725	1678	35	55	258	HSFD-Week_6
Sample21	403	631	25798	736	7	0	274	0	0	0	38	128	179	45	9	3996	286	0	9	1278	63180	361	32	179	942	108	35	290	HSFD-Week_6
Sample6	684	292	14305	2146	64	44	88	0	0	0	43	271	621	88	13	4124	292	0	11	1637	75869	1193	58	751	1133	869	158	246	HSFD-Week_6
Avg, HSFD-F-Baseline	122.5	0	1017.25	1120.25	513.25	82.5	550.25	837.25	3.75	118.25	94.75	23.25	1345.5	0	53.5	1562	324.75	14	0	1564.75	64363.8	3019.5	39.75	1151.5	1222	9	1352.25	6908.25
Avg HSFD-F-Wk6	532.75	235	12989.2	1242.5	108.5	17.25	178.25	0	0	7.25	36.75	213.5	646.75	38	33	5145	441.75	0	6.5	1014	74193.2	2271.25	52.75	758.25	1653.25	256.5	97.5	510.75
Mann Whitney p-value	0.02857	0.02107	0.02857	0.8857	0.05714	0.3094	0.05714	0.02107	0.4533	0.1102	0.05714	0.02857	0.3429	0.02107	0.3429	0.02857	0.4857	0.02107	0.06892	1.1143	0.2	0.3429	0.7715	0.8857	0.49	0.05907	0.02857	0.02857
FDR	0.116277	0.116277	0.116277	0.953182	0.173656	0.509792	0.173656	0.116277	0.639145	0.25468	0.173656	0.116277	0.53079	0.116277	0.53079	0.116277	0.668154	0.116277	0.194699	1	0.373995	0.53079	0.889587	0.953182	0.67	0.176796	0.116277	0.116277
Wk 6 5K52 vs HSFD-female mice
	Adlercreutzia	Aerococcus	Akkermansia	Allobaculum	Anaeroplasma	Anaerostipes	Bacteroides	Bifidobacterium	Blautia	Butyricicoccus	Clostridium	Coprobacillus	Coprococcus	Corynebacterium	Dehalobacterium	Desulfovibrio	Dorea	Enterococcus	Jeotgalicoccus	Lactobacillus	Not_Assigned	Oscillospira	rc4_4	Roseburia	Ruminococcus	Staphylococcus	Sutterella	Turicibacter	SampleType
Sample1	136	0	1896	13138	77	91	490	1343	0	29	576	0	509	0	52	193	214	0	0	7871	51590	1104	0	40	283	0	320	5503	5K52-Week_6
Sample3	73	0	4444	26652	19	28	826	3871	0	0	309	0	273	0	8	154	110	0	0	7160	33632	236	0	41	60	0	218	4425	5K52-Week_6
Sample12	250	0	4271	10091	70	34	182	3100	0	0	176	27	182	0	38	700	14	11	0	14886	41250	423	0	16	74	0	7	28896	5K52-Week_6
Sample9	193	0	6874	2444	29	7	476	2197	0	0	107	35	74	0	0	1080	7	0	0	9275	35983	272	5	65	45	0	9	20347	5K52-Week_6
	Adlercreutzia	Aerococcus	Akkermansia	Allobaculum	Anaeroplasma	Anaerostipes	Bacteroides	Bifidobacterium	Blautia	Butyricicoccus	Clostridium	Coprobacillus	Coprococcus	Corynebacterium	Dehalobacterium	Desulfovibrio	Dorea	Enterococcus	Jeotgalicoccus	Lactobacillus	Not_Assigned	Oscillospira	rc4_4	Roseburia	Ruminococcus	Staphylococcus	Sutterella	Turicibacter	SampleType
Sample15	710	9	2770	994	347	25	208	0	0	18	53	297	1381	3	87	6954	504	0	0	150	91272	6997	85	1378	2860	14	142	1249	HSFD-Week_6
Sample18	334	8	9084	1094	16	0	143	0	0	11	13	158	406	16	23	5506	685	0	6	991	66452	534	36	725	1678	35	55	258	HSFD-Week_6
Sample21	403	631	25798	736	7	0	274	0	0	0	38	128	179	45	9	3996	286	0	9	1278	63180	361	32	179	942	108	35	290	HSFD-Week_6
Sample6	684	292	14305	2146	64	44	88	0	0	0	43	271	621	88	13	4124	292	0	11	1637	75869	1193	58	751	1133	869	158	246	HSFD-Week_6
Avg, 5K52-F-Wk6	163	0	4371.25	13081.2	48.75	40	493.5	2627.75	0	7.25	292	15.5	259.5	0	24.5	531.75	86.25	2.75	0	9798	40613.8	508.75	1.25	40.5	115.5	0	138.5	14792.8
Avg HSFD-F-Wk6	532.75	235	12989.2	1242.5	108.5	17.25	178.25	0	0	7.25	36.75	213.5	646.75	38	33	5145	441.75	0	6.5	1014	74193.2	2271.25	52.75	758.25	1653.25	256.5	97.5	510.75
Mann Whitney p-value	0.02857	0.02107	0.2	0.02857	0.6857	0.3094	0.1143	0.02107		0.8687	0.02857	0.0294	0.3429	0.02107	0.6857	0.02857	0.02857	0.4533	0.06892	0.02857	0.02857	0.2	0.02652	0.02857	0.02857	0.02107	1.1143	0.02857
FDR	0.116277	0.116277	0.373995	0.116277	0.828892	0.509792	0.25468	0.116277		0.95172	0.116277	0.116277	0.53079	0.116277	0.828892	0.116277	0.116277	0.639145	0.194699	0.116277	0.116277	0.373995	0.116277	0.116277	0.116277	0.116277	1	0.116277

## Sheet: Supplementary Table S10
Baseline: 5K52 vs HSFD-male mice					Genus
	Adlercreutzia	Aerococcus	Akkermansia	Allobaculum	Anaeroplasma	Anaerostipes	Bacteroides	Bifidobacterium	Blautia	Butyricicoccus	Clostridium	Coprobacillus	Coprococcus	Corynebacterium	Dehalobacterium	Desulfovibrio	Dorea	Enterococcus	Jeotgalicoccus	Lactobacillus	Not_Assigned	Oscillospira	rc4_4	Roseburia	Ruminococcus	Staphylococcus	Sutterella	Turicibacter	SampleType
Sample15	86	0	2261	3559	328	48	719	3402	23	0	58	14	378	0	50	0	217	63	0	8124	55311	2499	0	111	1024	26	313	2500	5K52-Baseline
Sample17	54	0	1253	1858	1024	40	382	830	20	23	179	0	901	0	39	0	239	47	0	2282	58846	2573	0	444	957	9	461	3933	5K52-Baseline
Sample21	72	0	7971	10177	76	69	818	3639	63	0	185	0	163	0	7	0	276	58	0	6051	52880	547	0	45	255	0	2066	4216	5K52-Baseline
Sample23	170	0	3971	4491	167	35	432	4721	22	0	202	0	576	0	35	0	156	14	0	9437	60779	2206	0	316	942	35	716	2807	5K52-Baseline
Sample29	93	0	13655	582	1194	51	1433	1026	49	14	42	0	438	0	3	0	261	62	0	3464	61359	1098	0	173	833	0	866	5279	5K52-Baseline
	Adlercreutzia	Aerococcus	Akkermansia	Allobaculum	Anaeroplasma	Anaerostipes	Bacteroides	Bifidobacterium	Blautia	Butyricicoccus	Clostridium	Coprobacillus	Coprococcus	Corynebacterium	Dehalobacterium	Desulfovibrio	Dorea	Enterococcus	Jeotgalicoccus	Lactobacillus	Not_Assigned	Oscillospira	rc4_4	Roseburia	Ruminococcus	Staphylococcus	Sutterella	Turicibacter	SampleType
Sample19	128	0	759	1365	81	12	136	913	0	172	229	0	1073	0	50	0	375	13	0	2431	52414	4093	0	685	1909	14	309	1519	HSFD-Baseline
Sample25	210	0	1692	5756	794	37	401	3725	62	32	394	15	720	0	20	0	230	0	0	14031	47843	1450	0	322	1073	14	598	7660	HSFD-Baseline
Sample27	143	0	11457	1271	519	56	779	940	41	75	112	4	1174	0	87	0	454	26	0	6322	62586	3143	0	173	1370	23	360	3871	HSFD-Baseline
Avg 5K52-M-Baseline	95	0	5822.2	4133.4	557.8	48.6	756.8	2723.6	35.4	7.4	133.2	2.8	491.2	0	26.8	0	229.8	48.8	0	5871.6	57835	1784.6	0	217.8	802.2	14	884.4	3747
Avg HSFD-M-Baseline	160.333	0	4636	2797.33	464.667	35	438.667	1859.33	34.3333	93	245	6.33333	989	0	52.3333	0	353	13	0	7594.67	54281	2895.33	0	393.333	1450.67	17	422.333	4350
Mann Whitney U	0.1429		0.5714	0.7857	1	0.5714	0.3929	0.7857	1	0.03247	0.25	0.3055	0.07143		0.2938	0.25	0.25	0.07143		0.7857	0.5714	0.25		0.2938	0.03571	0.7628	0.25	1
FDR	0.308836		0.749548	0.895517	1	0.749548	0.587747	0.895517	1	0.120581	0.431769	0.509792	0.19601		0.495513	0.431769	0.431769	0.19601		0.895517	0.749548	0.431769		0.495513	0.126384	0.882127	0.431769	1
Baseline vs Wk 10: 5K52-male mice
	Adlercreutzia	Aerococcus	Akkermansia	Allobaculum	Anaeroplasma	Anaerostipes	Bacteroides	Bifidobacterium	Blautia	Butyricicoccus	Clostridium	Coprobacillus	Coprococcus	Corynebacterium	Dehalobacterium	Desulfovibrio	Dorea	Enterococcus	Jeotgalicoccus	Lactobacillus	Not_Assigned	Oscillospira	rc4_4	Roseburia	Ruminococcus	Staphylococcus	Sutterella	Turicibacter	SampleType
Sample15	86	0	2261	3559	328	48	719	3402	23	0	58	14	378	0	50	0	217	63	0	8124	55311	2499	0	111	1024	26	313	2500	5K52-Baseline
Sample17	54	0	1253	1858	1024	40	382	830	20	23	179	0	901	0	39	0	239	47	0	2282	58846	2573	0	444	957	9	461	3933	5K52-Baseline
Sample21	72	0	7971	10177	76	69	818	3639	63	0	185	0	163	0	7	0	276	58	0	6051	52880	547	0	45	255	0	2066	4216	5K52-Baseline
Sample23	170	0	3971	4491	167	35	432	4721	22	0	202	0	576	0	35	0	156	14	0	9437	60779	2206	0	316	942	35	716	2807	5K52-Baseline
Sample29	93	0	13655	582	1194	51	1433	1026	49	14	42	0	438	0	3	0	261	62	0	3464	61359	1098	0	173	833	0	866	5279	5K52-Baseline
	Adlercreutzia	Aerococcus	Akkermansia	Allobaculum	Anaeroplasma	Anaerostipes	Bacteroides	Bifidobacterium	Blautia	Butyricicoccus	Clostridium	Coprobacillus	Coprococcus	Corynebacterium	Dehalobacterium	Desulfovibrio	Dorea	Enterococcus	Jeotgalicoccus	Lactobacillus	Not_Assigned	Oscillospira	rc4_4	Roseburia	Ruminococcus	Staphylococcus	Sutterella	Turicibacter	SampleType
Sample16	102	0	307	25132	284	121	550	3396	38	62	14	18	180	0	24	33	48	0	0	6320	39827	1410	0	0	310	0	216	4453	5K52-Week_10
Sample18	229	0	210	4375	198	48	430	86	14	434	49	0	920	0	40	1097	665	0	0	3842	63548	3740	0	312	2361	17	113	6767	5K52-Week_10
Sample22	242	0	1066	1297	763	42	322	7	0	304	211	0	1292	0	95	2379	762	0	0	611	73530	5297	0	204	2253	0	363	1895	5K52-Week_10
Sample24	238	0	77	28460	51	20	252	3032	0	89	33	0	149	6	16	132	121	0	8	26061	29441	643	0	82	602	68	308	2643	5K52-Week_10
Sample30	127	0	2197	7018	2188	106	696	359	59	0	65	19	729	0	15	777	309	0	0	7464	59750	1734	0	460	1697	11	304	1903	5K52-Week_10
Avg 5K52-M-Baseline	95	0	5822.2	4133.4	557.8	48.6	756.8	2723.6	35.4	7.4	133.2	2.8	491.2	0	26.8	0	229.8	48.8	0	5871.6	57835	1784.6	0	217.8	802.2	14	884.4	3747
Avg 5K52-M-Wk10	187.6	0	771.4	13256.4	696.8	67.4	450	1376	22.2	177.8	74.4	7.4	654	1.2	38	883.6	381	0	1.6	8859.6	53219.2	2564.8	0	211.6	1444.6	19.2	260.8	3532.2
Mann Whitney U	0.03175		0.01587	0.3095	1	0.7533	0.1508	0.09524	0.2948	0.06696	0.4206	0.4407	0.6905	0.4237	0.6905	0.007495	0.6905	0.007495	0.4237	1	1	0.6905		1	0.4206	1	0.01587	0.6905
FDR	0.120581		0.116277	0.509792	1	0.872416	0.32326	0.242234	0.496142	0.192601	0.604899	0.627404	0.828892	0.60715	0.828892	0.0848722	0.828892	0.0848722	0.60715	1	1	0.828892		1	0.604899	1	0.116277	0.828892
Baseline vs Wk 10: HSFD-male mice
	Adlercreutzia	Aerococcus	Akkermansia	Allobaculum	Anaeroplasma	Anaerostipes	Bacteroides	Bifidobacterium	Blautia	Butyricicoccus	Clostridium	Coprobacillus	Coprococcus	Corynebacterium	Dehalobacterium	Desulfovibrio	Dorea	Enterococcus	Jeotgalicoccus	Lactobacillus	Not_Assigned	Oscillospira	rc4_4	Roseburia	Ruminococcus	Staphylococcus	Sutterella	Turicibacter	SampleType
Sample19	128	0	759	1365	81	12	136	913	0	172	229	0	1073	0	50	0	375	13	0	2431	52414	4093	0	685	1909	14	309	1519	HSFD-Baseline
Sample25	210	0	1692	5756	794	37	401	3725	62	32	394	15	720	0	20	0	230	0	0	14031	47843	1450	0	322	1073	14	598	7660	HSFD-Baseline
Sample27	143	0	11457	1271	519	56	779	940	41	75	112	4	1174	0	87	0	454	26	0	6322	62586	3143	0	173	1370	23	360	3871	HSFD-Baseline
Sample20	123	0	3417	0	525	12	7740	0	18	0	127	92	689	29	101	311	194	0	24	15	78633	6569	0	617	1192	46	2872	40	HSFD-Week_10
Sample26	196	0	1503	12	148	13	5121	0	0	46	150	58	1044	0	79	2309	139	0	0	101	61528	8148	0	1302	1781	0	1336	67	HSFD-Week_10
Sample28	651	0	15855	0	65	30	5354	0	0	0	265	194	732	733	20	6060	271	0	638	686	66332	438	0	1054	1693	720	1548	59	HSFD-Week_10
Avg HSFD-M-Baseline	160.333	0	4636	2797.33	464.667	35	438.667	1859.33	34.3333	93	245	6.33333	989	0	52.3333	0	353	13	0	7594.67	54281	2895.33	0	393.333	1450.67	17	422.333	4350
Avg HSFD-M-Wk10	323.333	0	6925	4	246	18.3333	6071.67	0	6	15.3333	180.667	114.667	821.667	254	66.6667	2893.33	201.333	0	220.667	267.333	68831	5051.67	0	991	1555.33	255.333	1918.67	55.3333
Mann Whitney U	1		0.7	0.07652	0.7	0.5066	0.1	0.0636	0.3537	0.184	1	0.1	0.4	0.1967	0.8248	0.0636	0.2	0.1967	0.1967	0.1	0.2	0.7		0.2	1	0.6579	0.1	0.1
FDR	1		0.828892	0.202432	0.828892	0.692091	0.245652	0.185637	0.544928	0.373995	1	0.245652	0.587747	0.373995	0.928834	0.185637	0.373995	0.373995	0.373995	0.245652	0.373995	0.828892		0.373995	1	0.823416	0.245652	0.245652
Wk 10: 5K52 vs HSFD-male mice
	Adlercreutzia	Aerococcus	Akkermansia	Allobaculum	Anaeroplasma	Anaerostipes	Bacteroides	Bifidobacterium	Blautia	Butyricicoccus	Clostridium	Coprobacillus	Coprococcus	Corynebacterium	Dehalobacterium	Desulfovibrio	Dorea	Enterococcus	Jeotgalicoccus	Lactobacillus	Not_Assigned	Oscillospira	rc4_4	Roseburia	Ruminococcus	Staphylococcus	Sutterella	Turicibacter	SampleType
Sample16	102	0	307	25132	284	121	550	3396	38	62	14	18	180	0	24	33	48	0	0	6320	39827	1410	0	0	310	0	216	4453	5K52-Week_10
Sample18	229	0	210	4375	198	48	430	86	14	434	49	0	920	0	40	1097	665	0	0	3842	63548	3740	0	312	2361	17	113	6767	5K52-Week_10
Sample22	242	0	1066	1297	763	42	322	7	0	304	211	0	1292	0	95	2379	762	0	0	611	73530	5297	0	204	2253	0	363	1895	5K52-Week_10
Sample24	238	0	77	28460	51	20	252	3032	0	89	33	0	149	6	16	132	121	0	8	26061	29441	643	0	82	602	68	308	2643	5K52-Week_10
Sample30	127	0	2197	7018	2188	106	696	359	59	0	65	19	729	0	15	777	309	0	0	7464	59750	1734	0	460	1697	11	304	1903	5K52-Week_10
	Adlercreutzia	Aerococcus	Akkermansia	Allobaculum	Anaeroplasma	Anaerostipes	Bacteroides	Bifidobacterium	Blautia	Butyricicoccus	Clostridium	Coprobacillus	Coprococcus	Corynebacterium	Dehalobacterium	Desulfovibrio	Dorea	Enterococcus	Jeotgalicoccus	Lactobacillus	Not_Assigned	Oscillospira	rc4_4	Roseburia	Ruminococcus	Staphylococcus	Sutterella	Turicibacter	SampleType
Sample20	123	0	3417	0	525	12	7740	0	18	0	127	92	689	29	101	311	194	0	24	15	78633	6569	0	617	1192	46	2872	40	HSFD-Week_10
Sample26	196	0	1503	12	148	13	5121	0	0	46	150	58	1044	0	79	2309	139	0	0	101	61528	8148	0	1302	1781	0	1336	67	HSFD-Week_10
Sample28	651	0	15855	0	65	30	5354	0	0	0	265	194	732	733	20	6060	271	0	638	686	66332	438	0	1054	1693	720	1548	59	HSFD-Week_10
Avg 5K52-M-Wk10	187.6	0	771.4	13256.4	696.8	67.4	450	1376	22.2	177.8	74.4	7.4	654	1.2	38	883.6	381	0	1.6	8859.6	53219.2	2564.8	0	211.6	1444.6	19.2	260.8	3532.2
Avg HSFD-M-Wk10	323.333	0	6925	4	246	18.3333	6071.67	0	6	15.3333	180.667	114.667	821.667	254	66.6667	2893.33	201.333	0	220.667	267.333	68831	5051.67	0	991	1555.33	255.333	1918.67	55.3333
Mann Whitney U	1		0.07143	0.03577	0.5714	0.07143	0.03571	0.03247	0.5252	0.1266	0.1429	0.03247	0.7857	0.1719	0.3929	0.3929	0.7857		0.1719	0.07143	0.25	0.5714		0.03571	1	0.5412	0.03571	0.03571
FDR	1		0.19601	0.126384	0.749548	0.19601	0.126384	0.120581	0.715031	0.278943	0.308836	0.120581	0.895517	0.357823	0.587747	0.587747	0.895517		0.357823	0.19601	0.431769	0.749548		0.126384	1	0.730528	0.126384	0.126384

## Sheet: Supplementary Table S11
Baseline: 5k52 vs HSFD-female mice					Genus
	Adlercreutzia	Aerococcus	Akkermansia	Allobaculum	Anaeroplasma	Anaerostipes	Bacteroides	Bifidobacterium	Blautia	Butyricicoccus	Clostridium	Coprobacillus	Coprococcus	Corynebacterium	Dehalobacterium	Desulfovibrio	Dorea	Enterococcus	Jeotgalicoccus	Lactobacillus	Not_Assigned	Oscillospira	rc4_4	Roseburia	Ruminococcus	Staphylococcus	Sutterella	Turicibacter	SampleType
Sample1	237	0	17	7779	294	15	911	524	0	71	8	0	737	0	65	3544	419	0	0	6141	64710	2178	0	1116	1290	0	670	873	5K52-Baseline
Sample5	46	0	8180	3031	352	34	819	1904	29	0	64	34	276	0	24	462	192	3	0	2511	52213	651	87	276	438	7	3083	10174	5K52-Baseline
Sample7	66	0	1385	355	1079	49	762	578	0	41	26	26	916	0	58	470	257	0	0	1195	46728	1769	39	1016	595	0	876	13224	5K52-Baseline
	Adlercreutzia	Aerococcus	Akkermansia	Allobaculum	Anaeroplasma	Anaerostipes	Bacteroides	Bifidobacterium	Blautia	Butyricicoccus	Clostridium	Coprobacillus	Coprococcus	Corynebacterium	Dehalobacterium	Desulfovibrio	Dorea	Enterococcus	Jeotgalicoccus	Lactobacillus	Not_Assigned	Oscillospira	rc4_4	Roseburia	Ruminococcus	Staphylococcus	Sutterella	Turicibacter	SampleType
Sample3	114	0	2276	2447	337	244	909	2587	0	6	105	36	371	0	31	146	77	18	0	3969	62707	1367	58	396	430	29	2374	12472	HSFD-Baseline
Sample9	189	0	89	175	549	28	224	105	0	190	111	11	2146	0	42	2657	531	9	0	1069	65592	5399	3	2885	2369	0	240	5282	HSFD-Baseline
Sample11	75	0	429	1688	482	36	373	538	0	167	113	14	1294	0	82	2290	282	22	0	514	62073	2853	41	1082	1349	7	1347	4001	HSFD-Baseline
Sample13	112	0	1275	171	685	22	695	119	15	110	50	32	1571	0	59	1155	409	7	0	707	67249	2558	57	243	740	0	1448	5878	HSFD-Baseline
Avg 5K52-F-Baseline	116.333	0	3194	3721.67	575	32.6667	830.667	1002	9.66667	37.3333	32.6667	20	643	0	49	1492	289.333	1	0	3282.33	54550.3	1532.67	42	802.667	774.333	2.33333	1543	8090.33
Avg HSFD-F-Baseline	122.5	0	1017.25	1120.25	513.25	82.5	550.25	837.25	3.75	118.25	94.75	23.25	1345.5	0	53.5	1562	324.75	14	0	1564.75	64405.2	3044.25	39.75	1151.5	1222	9	1352.25	6908.25
Mann Whitney U	0.6286		0.8571	0.2286	0.8571	0.8571	0.2286	0.6286	0.8255	0.2286	0.1143	0.8571	0.2286		0.8571	1.1429	0.8571	0.04975		0.2286	0.2286	0.2286	0.8571	1.1429	0.6286	0.6933	1.1429	0.8571
FDR	0.795556		0.94162	0.410029	0.94162	0.94162	0.410029	0.795556	0.928834	0.410029	0.25468	0.94162	0.410029		0.94162	1	0.94162	0.163714		0.410029	0.410029	0.410029	0.94162	1	0.795556	0.828892	1	0.94162
Baseline vs Wk 10: 5K52-female mice
	Adlercreutzia	Aerococcus	Akkermansia	Allobaculum	Anaeroplasma	Anaerostipes	Bacteroides	Bifidobacterium	Blautia	Butyricicoccus	Clostridium	Coprobacillus	Coprococcus	Corynebacterium	Dehalobacterium	Desulfovibrio	Dorea	Enterococcus	Jeotgalicoccus	Lactobacillus	Not_Assigned	Oscillospira	rc4_4	Roseburia	Ruminococcus	Staphylococcus	Sutterella	Turicibacter	SampleType
Sample1	237	0	17	7779	294	15	911	524	0	71	8	0	737	0	65	3544	419	0	0	6141	64710	2178	0	1116	1290	0	670	873	5K52-Baseline
Sample5	46	0	8180	3031	352	34	819	1904	29	0	64	34	276	0	24	462	192	3	0	2511	52213	651	87	276	438	7	3083	10174	5K52-Baseline
Sample7	66	0	1385	355	1079	49	762	578	0	41	26	26	916	0	58	470	257	0	0	1195	46728	1769	39	1016	595	0	876	13224	5K52-Baseline
	Adlercreutzia	Aerococcus	Akkermansia	Allobaculum	Anaeroplasma	Anaerostipes	Bacteroides	Bifidobacterium	Blautia	Butyricicoccus	Clostridium	Coprobacillus	Coprococcus	Corynebacterium	Dehalobacterium	Desulfovibrio	Dorea	Enterococcus	Jeotgalicoccus	Lactobacillus	Not_Assigned	Oscillospira	rc4_4	Roseburia	Ruminococcus	Staphylococcus	Sutterella	Turicibacter	SampleType
Sample2	80	0	2479	30319	202	63	838	552	50	0	138	2	172	0	6	76	268	0	0	1927	47981	595	0	23	365	0	893	7886	5K52-Week_10
Sample6	136	0	3675	3093	459	152	549	771	0	55	35	318	389	0	35	83	133	41	0	831	71704	1083	41	163	712	8	790	2165	5K52-Week_10
Sample8	137	0	268	438	50	0	151	99	0	193	21	10	255	0	20	1342	138	11	0	313	88881	561	16	112	662	0	70	1035	5K52-Week_10
Avg 5K52-F-Baseline	116.333	0	3194	3721.67	575	32.6667	830.667	1002	9.66667	37.3333	32.6667	20	643	0	49	1492	289.333	1	0	3282.33	54550.3	1532.67	42	802.667	774.333	2.33333	1543	8090.33
Avg 5K52-F-Wk10	117.667	0	2140.67	11283.3	237	71.6667	512.667	474	16.6667	82.6667	64.6667	110	272	0	20.3333	500.333	179.667	17.3333	0	1023.67	69522	746.333	19	99.3333	579.667	2.66667	584.333	3695.33
Mann Whitney U	0.7		1	0.7	0.4	0.7	0.4	0.7	1	0.8248	0.7	1	0.2		0.2	0.4	0.4	0.3537		0.2	0.4	0.2	0.8248	0.1	1	1	0.7	0.7
FDR	0.828892		1	0.828892	0.587747	0.828892	0.587747	0.828892	1	0.928834	0.828892	1	0.373995		0.373995	0.587747	0.587747	0.544928		0.373995	0.587747	0.373995	0.928834	0.245652	1	1	0.828892	0.828892
Baseline vs Wk 10: HSFD-female mice
	Adlercreutzia	Aerococcus	Akkermansia	Allobaculum	Anaeroplasma	Anaerostipes	Bacteroides	Bifidobacterium	Blautia	Butyricicoccus	Clostridium	Coprobacillus	Coprococcus	Corynebacterium	Dehalobacterium	Desulfovibrio	Dorea	Enterococcus	Jeotgalicoccus	Lactobacillus	Not_Assigned	Oscillospira	rc4_4	Roseburia	Ruminococcus	Staphylococcus	Sutterella	Turicibacter	SampleType
Sample3	114	0	2276	2447	337	244	909	2587	0	6	105	36	371	0	31	146	77	18	0	3969	62707	1367	58	396	430	29	2374	12472	HSFD-Baseline
Sample9	189	0	89	175	549	28	224	105	0	190	111	11	2146	0	42	2657	531	9	0	1069	65592	5399	3	2885	2369	0	240	5282	HSFD-Baseline
Sample11	75	0	429	1688	482	36	373	538	0	167	113	14	1294	0	82	2290	282	22	0	514	62073	2853	41	1082	1349	7	1347	4001	HSFD-Baseline
Sample13	112	0	1275	171	685	22	695	119	15	110	50	32	1571	0	59	1155	409	7	0	707	67249	2558	57	243	740	0	1448	5878	HSFD-Baseline
Sample4	92	10	3450	64	124	15	1353	0	0	0	27	115	776	19	67	569	212	0	12	43	67222	5416	122	189	1255	11	2373	78	HSFD-Week_10
Sample10	58	7	143	46	615	12	87	0	0	0	0	138	735	40	77	638	114	0	21	31	90939	6955	60	559	1167	8	1336	265	HSFD-Week_10
Sample12	78	11	4207	104	394	8	59	0	0	0	10	56	619	40	52	424	291	0	32	16	79338	1940	151	948	918	53	3176	42	HSFD-Week_10
Sample14	711	93	3712	1728	0	4	3	0	0	0	0	105	156	149	0	278	23	9	81	343	69978	210	22	71	178	114	11731	766	HSFD-Week_10
Avg HSFD-F-Baseline	122.5	0	1017.25	1120.25	513.25	82.5	550.25	837.25	3.75	118.25	94.75	23.25	1345.5	0	53.5	1562	324.75	14	0	1564.75	64405.2	3044.25	39.75	1151.5	1222	9	1352.25	6908.25
Avg HSFD-F-Wk10	234.75	30.25	2878	485.5	283.25	9.75	375.5	0	0	0	9.25	103.5	571.5	62	49	477.25	160	2.25	36.5	108.25	76869.2	3630.25	88.75	441.75	879.5	46.5	4654	287.75
Mann Whitney U	0.6857	0.02107	0.2	0.2	0.3429	0.02857	0.3429	0.02107	0.4533	0.02107	0.0294	0.02857	0.2	0.02021	1.1143	0.3429	0.3429	0.0741	0.02107	0.02857	0.05714	0.8857	0.2	0.3429	0.6857	0.1102	0.3429	0.02857
FDR	0.828892	0.116277	0.373995	0.373995	0.53079	0.116277	0.53079	0.116277	0.639145	0.116277	0.116277	0.116277	0.373995	0.116277	1	0.53079	0.53079	0.198688	0.116277	0.116277	0.173656	0.953182	0.373995	0.53079	0.828892	0.25468	0.53079	0.116277
Wk 10: 5K52 vs HSFD-female mice
	Adlercreutzia	Aerococcus	Akkermansia	Allobaculum	Anaeroplasma	Anaerostipes	Bacteroides	Bifidobacterium	Blautia	Butyricicoccus	Clostridium	Coprobacillus	Coprococcus	Corynebacterium	Dehalobacterium	Desulfovibrio	Dorea	Enterococcus	Jeotgalicoccus	Lactobacillus	Not_Assigned	Oscillospira	rc4_4	Roseburia	Ruminococcus	Staphylococcus	Sutterella	Turicibacter	SampleType
Sample2	80	0	2479	30319	202	63	838	552	50	0	138	2	172	0	6	76	268	0	0	1927	47981	595	0	23	365	0	893	7886	5K52-Week_10
Sample6	136	0	3675	3093	459	152	549	771	0	55	35	318	389	0	35	83	133	41	0	831	71704	1083	41	163	712	8	790	2165	5K52-Week_10
Sample8	137	0	268	438	50	0	151	99	0	193	21	10	255	0	20	1342	138	11	0	313	88881	561	16	112	662	0	70	1035	5K52-Week_10
	Adlercreutzia	Aerococcus	Akkermansia	Allobaculum	Anaeroplasma	Anaerostipes	Bacteroides	Bifidobacterium	Blautia	Butyricicoccus	Clostridium	Coprobacillus	Coprococcus	Corynebacterium	Dehalobacterium	Desulfovibrio	Dorea	Enterococcus	Jeotgalicoccus	Lactobacillus	Not_Assigned	Oscillospira	rc4_4	Roseburia	Ruminococcus	Staphylococcus	Sutterella	Turicibacter	SampleType
Sample4	92	10	3450	64	124	15	1353	0	0	0	27	115	776	19	67	569	212	0	12	43	67222	5416	122	189	1255	11	2373	78	HSFD-Week_10
Sample10	58	7	143	46	615	12	87	0	0	0	0	138	735	40	77	638	114	0	21	31	90939	6955	60	559	1167	8	1336	265	HSFD-Week_10
Sample12	78	11	4207	104	394	8	59	0	0	0	10	56	619	40	52	424	291	0	32	16	79338	1940	151	948	918	53	3176	42	HSFD-Week_10
Sample14	711	93	3712	1728	0	4	3	0	0	0	0	105	156	149	0	278	23	9	81	343	69978	210	22	71	178	114	11731	766	HSFD-Week_10
Avg 5K52-F-Wk10	117.667	0	2140.67	11283.3	237	71.6667	512.667	474	16.6667	82.6667	64.6667	110	272	0	20.3333	500.333	179.667	17.3333	0	1023.67	69522	746.333	19	99.3333	579.667	2.66667	584.333	3695.33
Avg HSFD-F-Wk10	234.75	30.25	2878	485.5	283.25	9.75	375.5	0	0	0	9.25	103.5	571.5	62	49	477.25	160	2.25	36.5	108.25	76869.2	3630.25	88.75	441.75	879.5	46.5	4654	287.75
Mann Whitney U	0.6286	0.0436	0.6286	0.1143	1.1429	0.6286	0.4	0.03191	0.3865	0.1967	0.1227	0.6286	0.4	0.04159	0.4	0.6286	0.8571	0.2419	0.0436	0.1143	0.8571	0.4	0.1143	0.2286	0.4	0.07183	0.05714	0.05714
FDR	0.795556	0.146756	0.795556	0.25468	1	0.795556	0.587747	0.120581	0.587747	0.373995	0.271865	0.795556	0.587747	0.141192	0.587747	0.795556	0.94162	0.42902	0.146756	0.25468	0.94162	0.587747	0.25468	0.410029	0.587747	0.19601	0.173656	0.173656

[truncated: 1 more sheets: Supplementary Table S12]
